# Supplementary material for: Iocasia fonsfrigidae NS-1 gen. nov., sp. nov., a Novel Deep-Sea Bacterium Possessing Diverse Carbohydrate Metabolic Pathways
Source: Front Microbiol. 2021 Nov 24;12:725159. doi: 10.3389/fmicb.2021.725159 (PMC8652127; doi:10.3389/fmicb.2021.725159)
Supplement: Supplementary file 1 [file Table_1.XLSX]

## Sheet: tabel S1
Table S1 Genes encoding proteins belong to the CAZY family
Gene_id	GenBank_ACCESSION	CAZy_family	{Protein_Name;EC#;Organism;Uniprot_ID}...	Family_known-activities	Family_note
GM661_00120	AGK98653.1	GH13	{Clopa_3904;--;Clostridium pasteurianum BC1;--}	&alpha;-amylase (EC 3.2.1.1); pullulanase (EC 3.2.1.41); cyclomaltodextrin glucanotransferase (EC 2.4.1.19); cyclomaltodextrinase (EC 3.2.1.54); trehalose-6-phosphate hydrolase (EC 3.2.1.93); oligo-&alpha;-glucosidase (EC 3.2.1.10); maltogenic amylase (EC 3.2.1.133); neopullulanase (EC 3.2.1.135); &alpha;-glucosidase (EC 3.2.1.20); maltotetraose-forming &alpha;-amylase (EC 3.2.1.60); isoamylase (…	New: many members have been assigned to subfamilies as described by Stam et al. (2006) Protein Eng Des Sel. 19, 555-562 (PMID: 17085431)
GM661_00765	CDI50176.1	CBM50	{BN906_02188;--;Clostridium tetani 12124569;--}	Modules of approx. 50 residues found attached to various enzymes from families GH18, GH19, GH23, GH24, GH25 and GH73, i.e. enzymes cleaving either chitin or peptidoglycan. Binding to chitopentaose demonstrated in the case of Pteris ryukyuensis chitinase A [Ohnuma T et al. (2008) J. Biol. Chem. 283:5178-87 (PMID: 18083709)]. CBM50 modules are also found in a multitude of other enzymes targeting th…	Also known as LysM domains
GM661_00950	CAJ70011.1	GT1	{CD3119;--;Clostridium difficile 630;Q184V6}	UDP-glucuronosyltransferase (EC 2.4.1.17); zeatin O-&beta;-xylosyltransferase (EC 2.4.2.40); 2-hydroxyacylsphingosine 1-&beta;-galactosyltransferase (EC 2.4.1.45); N-acylsphingosine galactosyltransferase (EC 2.4.1.47); flavonol 3-O-glucosyltransferase (EC 2.4.1.91); anthocyanidin 3-O-glucosyltransferase (EC 2.4.1.115); sinapate 1-glucosyltransferase (EC 2.4.1.120); indole-3-acetate &beta;-glucosy…	Distantly related to family GT28; several members of this family are made of two subunits (for instance Alg13 and Alg14 in Saccharomyces); the complete enzyme has been reconstituted whenever possible, and appears with the two subunit names separated by a + sign and with the N-terminal subunit followed by the C-terminal one
GM661_01550	ACX52248.1	GT2	{Adeg_1129;--;Ammonifex degensii KC4;C9RDC1}	cellulose synthase (EC 2.4.1.12); chitin synthase (EC 2.4.1.16); dolichyl-phosphate &beta;-D-mannosyltransferase (EC 2.4.1.83); dolichyl-phosphate &beta;-glucosyltransferase (EC 2.4.1.117); N-acetylglucosaminyltransferase (EC 2.4.1.-); N-acetylgalactosaminyltransferase (EC 2.4.1.-); hyaluronan synthase (EC 2.4.1.212); chitin oligosaccharide synthase (EC 2.4.1.-); &beta;-1,3-glucan synthase (EC 2.…	Distant similarity to families GT12, GT21, GT27, GT55, GT81 etc.
GM661_01585	AEV69732.1	CBM50	{Clocl_3216;--;Clostridium clariflavum DSM 19732;--}	Modules of approx. 50 residues found attached to various enzymes from families GH18, GH19, GH23, GH24, GH25 and GH73, i.e. enzymes cleaving either chitin or peptidoglycan. Binding to chitopentaose demonstrated in the case of Pteris ryukyuensis chitinase A [Ohnuma T et al. (2008) J. Biol. Chem. 283:5178-87 (PMID: 18083709)]. CBM50 modules are also found in a multitude of other enzymes targeting th…	Also known as LysM domains
GM661_01725	ACM59317.1	GH13	{Athe_0165;--;Anaerocellum thermophilum DSM 6725;B9MM85}	&alpha;-amylase (EC 3.2.1.1); pullulanase (EC 3.2.1.41); cyclomaltodextrin glucanotransferase (EC 2.4.1.19); cyclomaltodextrinase (EC 3.2.1.54); trehalose-6-phosphate hydrolase (EC 3.2.1.93); oligo-&alpha;-glucosidase (EC 3.2.1.10); maltogenic amylase (EC 3.2.1.133); neopullulanase (EC 3.2.1.135); &alpha;-glucosidase (EC 3.2.1.20); maltotetraose-forming &alpha;-amylase (EC 3.2.1.60); isoamylase (…	New: many members have been assigned to subfamilies as described by Stam et al. (2006) Protein Eng Des Sel. 19, 555-562 (PMID: 17085431)
GM661_01755	CBI44547.1	GT2	{BAMF_3421 (Rbam_032950);--;Bacillus amyloliquefaciens DSM7;E1US07}	cellulose synthase (EC 2.4.1.12); chitin synthase (EC 2.4.1.16); dolichyl-phosphate &beta;-D-mannosyltransferase (EC 2.4.1.83); dolichyl-phosphate &beta;-glucosyltransferase (EC 2.4.1.117); N-acetylglucosaminyltransferase (EC 2.4.1.-); N-acetylgalactosaminyltransferase (EC 2.4.1.-); hyaluronan synthase (EC 2.4.1.212); chitin oligosaccharide synthase (EC 2.4.1.-); &beta;-1,3-glucan synthase (EC 2.…	Distant similarity to families GT12, GT21, GT27, GT55, GT81 etc.
GM661_01910	ACL70637.1	GT30	{Hore_18890;--;Halothermothrix orenii H 168 H 168; DSM 9562;B8CZB8}	CMP-&beta;-KDO: &alpha;-3-deoxy-D-manno-octulosonic-acid (KDO) transferase (EC 2.4.99.-).	These enzymes use a nucleotide monophosphosugar as the donor (CMP-b-KDO) instead of a nucleotide diphosphosugar
GM661_01935	ADL13654.1	GT9	{Acear_2168;--;Acetohalobium arabaticum DSM 5501;D9QTT3}	lipopolysaccharide N-acetylglucosaminyltransferase (EC 2.4.1.56); heptosyltransferase (EC 2.4.-.-).	NA
GM661_01940	ADL13653.1	GT2	{Acear_2167;--;Acetohalobium arabaticum DSM 5501;D9QTT2}	cellulose synthase (EC 2.4.1.12); chitin synthase (EC 2.4.1.16); dolichyl-phosphate &beta;-D-mannosyltransferase (EC 2.4.1.83); dolichyl-phosphate &beta;-glucosyltransferase (EC 2.4.1.117); N-acetylglucosaminyltransferase (EC 2.4.1.-); N-acetylgalactosaminyltransferase (EC 2.4.1.-); hyaluronan synthase (EC 2.4.1.212); chitin oligosaccharide synthase (EC 2.4.1.-); &beta;-1,3-glucan synthase (EC 2.…	Distant similarity to families GT12, GT21, GT27, GT55, GT81 etc.
GM661_01945	ADL13652.1	GT4	{Acear_2166;--;Acetohalobium arabaticum DSM 5501;D9QTT1}	sucrose synthase (EC 2.4.1.13); sucrose-phosphate synthase (EC 2.4.1.14); &alpha;-glucosyltransferase (EC 2.4.1.52); lipopolysaccharide N-acetylglucosaminyltransferase (EC 2.4.1.56); phosphatidylinositol &alpha;-mannosyltransferase (EC 2.4.1.57); GDP-Man: Man1GlcNAc2-PP-dolichol &alpha;-1,3-mannosyltransferase (EC 2.4.1.132); GDP-Man: Man3GlcNAc2-PP-dolichol/Man4GlcNAc2-PP-dolichol &alpha;-1,2-ma…	NA
GM661_02335	ACL70506.1	CE11	{Hore_17570;--;Halothermothrix orenii H 168 H 168; DSM 9562;B8CYY7}	UDP-3-0-acyl N-acetylglucosamine deacetylase (EC 3.5.1.-).	NA
GM661_02355	ACL70502.1	GT19	{Hore_17530;--;Halothermothrix orenii H 168 H 168; DSM 9562;B8CYY3}	lipid-A-disaccharide synthase (EC 2.4.1.182).	NA
GM661_02485	ACX52165.1	GT4	{Adeg_1032;--;Ammonifex degensii KC4;C9RD38}	sucrose synthase (EC 2.4.1.13); sucrose-phosphate synthase (EC 2.4.1.14); &alpha;-glucosyltransferase (EC 2.4.1.52); lipopolysaccharide N-acetylglucosaminyltransferase (EC 2.4.1.56); phosphatidylinositol &alpha;-mannosyltransferase (EC 2.4.1.57); GDP-Man: Man1GlcNAc2-PP-dolichol &alpha;-1,3-mannosyltransferase (EC 2.4.1.132); GDP-Man: Man3GlcNAc2-PP-dolichol/Man4GlcNAc2-PP-dolichol &alpha;-1,2-ma…	NA
GM661_02625	EDK34112.1	GH57	{CKL_2100;--;Clostridium kluyveri DSM 555;--}	&alpha;-amylase (EC 3.2.1.1); &alpha;-galactosidase (EC 3.2.1.22); amylopullulanase (EC 3.2.1.41); cyclomaltodextrinase (EC 3.2.1.54); branching enzyme (EC 2.4.1.18); 4-&alpha;-glucanotransferase (EC 2.4.1.25)	NA
GM661_02920	ABP66951.1	GT26	{Csac_1349;--;Caldicellulosiruptor saccharolyticus DSM 8903;A4XJ66}	UDP-ManNAcA: &beta;-N-acetyl mannosaminuronyltransferase (EC 2.4.1.-); UDP-ManNAc: &beta;-N-acetyl-mannosaminyltransferase (EC 2.4.1.-); UDP-Glc: &beta;-1,4-glucosyltransferase (EC 2.4.1.-); &beta;-1,4-galactosyltransferase (EC 2.4.1.-)	NA
GM661_02925	ACL70388.1	GT26	{Hore_16390;--;Halothermothrix orenii H 168 H 168; DSM 9562;B8CYL9}	UDP-ManNAcA: &beta;-N-acetyl mannosaminuronyltransferase (EC 2.4.1.-); UDP-ManNAc: &beta;-N-acetyl-mannosaminyltransferase (EC 2.4.1.-); UDP-Glc: &beta;-1,4-glucosyltransferase (EC 2.4.1.-); &beta;-1,4-galactosyltransferase (EC 2.4.1.-)	NA
GM661_03045	AAD23585.1	GH36	{&alpha;-galactosidase (AgaN);3.2.1.22;;Geobacillus stearothermophilus NUB3621;Q9X624}	&alpha;-galactosidase (EC 3.2.1.22); &alpha;-N-acetylgalactosaminidase (EC 3.2.1.49); stachyose synthase (EC 2.4.1.67); raffinose synthase (EC 2.4.1.82)	Mechanistic commonality with family GH27 demonstrated by Comfort et al. (2007) Biochemistry, 46: 3319-3330 (PMID: 17323919)
GM661_03055	AEE97486.1	GH4	{Mahau_2319;--;Mahella australiensis 50-1 BON;--}	maltose-6-phosphate glucosidase (EC 3.2.1.122); &alpha;-glucosidase (EC 3.2.1.20); &alpha;-galactosidase (EC 3.2.1.22); 6-phospho-&beta;-glucosidase (EC 3.2.1.86); &alpha;-glucuronidase (EC 3.2.1.139); &alpha;-galacturonase (EC 3.2.1.67); palatinase (EC 3.2.1.-)	The enzymes in this family display an unusual mechanism involving NAD+.
GM661_03115	ACL70351.1	CBM25	{Hore_16020;--;Halothermothrix orenii H 168 H 168; DSM 9562;B8CYI2}	Starch-binding function demonstrated in one case.	Formerly known as X5 modules; structurally related to CBM26 modules
GM661_03140	ACL70349.1	GH57	{Hore_16000;--;Halothermothrix orenii H 168 H 168; DSM 9562;B8CYI0}	&alpha;-amylase (EC 3.2.1.1); &alpha;-galactosidase (EC 3.2.1.22); amylopullulanase (EC 3.2.1.41); cyclomaltodextrinase (EC 3.2.1.54); branching enzyme (EC 2.4.1.18); 4-&alpha;-glucanotransferase (EC 2.4.1.25)	NA
GM661_03145	ADL11860.1	GT4	{Acear_0311;--;Acetohalobium arabaticum DSM 5501;D9QU67}	sucrose synthase (EC 2.4.1.13); sucrose-phosphate synthase (EC 2.4.1.14); &alpha;-glucosyltransferase (EC 2.4.1.52); lipopolysaccharide N-acetylglucosaminyltransferase (EC 2.4.1.56); phosphatidylinositol &alpha;-mannosyltransferase (EC 2.4.1.57); GDP-Man: Man1GlcNAc2-PP-dolichol &alpha;-1,3-mannosyltransferase (EC 2.4.1.132); GDP-Man: Man3GlcNAc2-PP-dolichol/Man4GlcNAc2-PP-dolichol &alpha;-1,2-ma…	NA
GM661_03755	BAI52927.1	CBM4	{Cel9B (Cel9B);--;Clostridium josui;D1MX96}	Modules of approx. 150 residues found in bacterial enzymes. Binding of these modules has been demonstrated with xylan, &beta;-1,3-glucan, &beta;-1,3-1,4-glucan, &beta;-1,6-glucan and amorphous cellulose but not with crystalline cellulose.	Previously known as cellulose-binding domain family IV (CBD IV).
GM661_04145	AIK40393.1	GT4	{DJ92_1854;--;Bacillus mycoides 219298;--}	sucrose synthase (EC 2.4.1.13); sucrose-phosphate synthase (EC 2.4.1.14); &alpha;-glucosyltransferase (EC 2.4.1.52); lipopolysaccharide N-acetylglucosaminyltransferase (EC 2.4.1.56); phosphatidylinositol &alpha;-mannosyltransferase (EC 2.4.1.57); GDP-Man: Man1GlcNAc2-PP-dolichol &alpha;-1,3-mannosyltransferase (EC 2.4.1.132); GDP-Man: Man3GlcNAc2-PP-dolichol/Man4GlcNAc2-PP-dolichol &alpha;-1,2-ma…	NA
GM661_04180	ADQ15682.1	GT20	{Halsa_2274;--;Halanaerobium sp. 'sapolanicus';E4RKN5}	&alpha;,&alpha;-trehalose-phosphate synthase [UDP-forming] (EC 2.4.1.15); Glucosylglycerol-phosphate synthase (EC 2.4.1.213); trehalose-6-P phosphatase (EC 3.1.3.12); [retaining] GDP-valeniol: validamine 7-phosphate valeniolyltransferase (EC 2.-.-.-)	NA
GM661_04220	ACL69175.1	GH94	{Hore_04170;--;Halothermothrix orenii H 168 H 168; DSM 9562;B8D1U8}	cellobiose phosphorylase (EC 2.4.1.20); laminaribiose phosphorylase (EC 2.4.1.31); cellodextrin phosphorylase (EC 2.4.1.49); chitobiose phosphorylase (EC 2.4.1.-); cyclic &beta;-1,2-glucan synthase (EC 2.4.1.-); cellobionic acid phosphorylase (EC 2.4.1.321); &beta;-1,2-oligoglucan phosphorylase (EC 2.4.1.-)	Formerly known as glycosyltransferase family GT36; Assigned to a GH family following a paper by Hidaka, Honda, Kitaoka, Nirasawa, Hayashi, Wakagi, Shoun and Fushinobu (Structure (Camb). 2004 Jun;12(6):937-947) (PMID: 15274915) that revealed the evolutionary, structural and mechanistic relationship of these phosphorylases with glycoside hydrolases of clan GH-L.
GM661_04520	ADD02972.1	PL9	{Thit_1727;--;Thermoanaerobacter italicus Ab9;D3T420}	pectate lyase (EC 4.2.2.2); exopolygalacturonate lyase (EC 4.2.2.9); thiopeptidoglycan lyase (EC 4.2.2.-).	NA
GM661_04535	ADQ45068.1	GH28	{Calkro_0152;--;Caldicellulosiruptor kronotskyensis 2002;E4SCT5}	polygalacturonase (EC 3.2.1.15); exo-polygalacturonase (EC 3.2.1.67); exo-polygalacturonosidase (EC 3.2.1.82); rhamnogalacturonase (EC 3.2.1.171); rhamnogalacturonan &alpha;-1,2-galacturonohydrolase (EC 3.2.1.173); rhamnogalacturonan &alpha;-L-rhamnopyranohydrolase (EC 3.2.1.174); endo-xylogalacturonan hydrolase (EC 3.2.1.-)	NA
GM661_04780	AEA20065.1	GH43	{HMPREF9137_1999;--;Prevotella denticola F0289;--}	&beta;-xylosidase (EC 3.2.1.37); &alpha;-L-arabinofuranosidase (EC 3.2.1.55); arabinanase (EC 3.2.1.99); xylanase (EC 3.2.1.8); galactan 1,3-&beta;-galactosidase (EC 3.2.1.145); &alpha;-1,2-L-arabinofuranosidase (EC 3.2.1.-); exo-&alpha;-1,5-L-arabinofuranosidase (EC 3.2.1.-); [inverting] exo-&alpha;-1,5-L-arabinanase (EC 3.2.1.-); &beta;-1,3-xylosidase (EC 3.2.1.-)	NA
GM661_05545	ADK82360.1	GH31	{Spirs_3262;--;Spirochaeta smaragdinae DSM 11293;E1RAJ2}	&alpha;-glucosidase (EC 3.2.1.20); &alpha;-galactosidase (EC 3.2.1.22); &alpha;-mannosidase (EC 3.2.1.24); &alpha;-1,3-glucosidase (EC 3.2.1.84); sucrase-isomaltase (EC 3.2.1.48) (EC 3.2.1.10); &alpha;-xylosidase (EC 3.2.1.177); &alpha;-glucan lyase (EC 4.2.2.13); isomaltosyltransferase (EC 2.4.1.-); oligosaccharide &alpha;-1,4-glucosyltransferase (EC 2.4.1.161)	NA
GM661_06475	ACL69401.1	CE4	{Hore_06440;--;Halothermothrix orenii H 168 H 168; DSM 9562;B8D2H4}	acetyl xylan esterase (EC 3.1.1.72); chitin deacetylase (EC 3.5.1.41); chitooligosaccharide deacetylase (EC 3.5.1.-); peptidoglycan GlcNAc deacetylase (EC 3.5.1.-); peptidoglycan N-acetylmuramic acid deacetylase (EC 3.5.1.-).	NA
GM661_06495	ACL70138.1	CBM48	{Hore_13880;--;Halothermothrix orenii H 168 H 168; DSM 9562;B8CXW9}	Modules of approx. 100 residues with glycogen-binding function, appended to GH13 modules. Also found in the beta subunit (glycogen-binding) of AMP-activated protein kinases (AMPK)	NA
GM661_06590	WP_026486530.1	GH130	{CalpoDRAFT_1209;2.4.1.-;;Caldanaerobius polysaccharolyticus ATCC BAA-17;--}	&beta;-1,4-mannosylglucose phosphorylase (EC 2.4.1.281); &beta;-1,4-mannooligosaccharide phosphorylase (EC 2.4.1.319); &beta;-1,4-mannosyl-N-acetyl-glucosamine phosphorylase (EC 2.4.1.320); &beta;-1,2-mannobiose phosphorylase (EC 2.4.1.-); &beta;-1,2-oligomannan phosphorylase (EC 2.4.1.-); &beta;-1,2-mannosidase (EC 3.2.1.-)	Created after Senoura et al. (2011) BBRC 408, 701-706 [PMID: 21539815]
GM661_06680	ADL11804.1	GT2	{Acear_0254;--;Acetohalobium arabaticum DSM 5501;D9QTP0}	cellulose synthase (EC 2.4.1.12); chitin synthase (EC 2.4.1.16); dolichyl-phosphate &beta;-D-mannosyltransferase (EC 2.4.1.83); dolichyl-phosphate &beta;-glucosyltransferase (EC 2.4.1.117); N-acetylglucosaminyltransferase (EC 2.4.1.-); N-acetylgalactosaminyltransferase (EC 2.4.1.-); hyaluronan synthase (EC 2.4.1.212); chitin oligosaccharide synthase (EC 2.4.1.-); &beta;-1,3-glucan synthase (EC 2.…	Distant similarity to families GT12, GT21, GT27, GT55, GT81 etc.
GM661_06710	ACU02372.1	GT11	{Phep_0146;--;Pedobacter heparinus DSM 2366;C6XYA5}	GDP-L-Fuc: galactoside &alpha;-1,2-L-fucosyltransferase (EC 2.4.1.69); GDP-L-Fuc: &beta;-LacNac &alpha;-1,3-L-fucosyltransferase (EC 2.4.1.-)	NA
GM661_06720	ADN09545.1	GT10	{Saut_1498;--;Sulfurimonas autotrophica DSM 16294;E0UUP1}	galactoside &alpha;-1,3/1,4-L-fucosyltransferase (EC 2.4.1.65); galactoside &alpha;-1,3-L-fucosyltransferase (EC 2.4.1.152); glycoprotein &alpha;-1,3-L-fucosyltransferase (EC 2.4.1.214)	NA
GM661_06995	AFL81658.1	GT2	{Aeqsu_2198;--;Aequorivita sublithincola DSM 14238;--}	cellulose synthase (EC 2.4.1.12); chitin synthase (EC 2.4.1.16); dolichyl-phosphate &beta;-D-mannosyltransferase (EC 2.4.1.83); dolichyl-phosphate &beta;-glucosyltransferase (EC 2.4.1.117); N-acetylglucosaminyltransferase (EC 2.4.1.-); N-acetylgalactosaminyltransferase (EC 2.4.1.-); hyaluronan synthase (EC 2.4.1.212); chitin oligosaccharide synthase (EC 2.4.1.-); &beta;-1,3-glucan synthase (EC 2.…	Distant similarity to families GT12, GT21, GT27, GT55, GT81 etc.
GM661_07145	AGK95807.1	GT1	{Clopa_0776;--;Clostridium pasteurianum BC1;--}	UDP-glucuronosyltransferase (EC 2.4.1.17); zeatin O-&beta;-xylosyltransferase (EC 2.4.2.40); 2-hydroxyacylsphingosine 1-&beta;-galactosyltransferase (EC 2.4.1.45); N-acylsphingosine galactosyltransferase (EC 2.4.1.47); flavonol 3-O-glucosyltransferase (EC 2.4.1.91); anthocyanidin 3-O-glucosyltransferase (EC 2.4.1.115); sinapate 1-glucosyltransferase (EC 2.4.1.120); indole-3-acetate &beta;-glucosy…	Distantly related to family GT28; several members of this family are made of two subunits (for instance Alg13 and Alg14 in Saccharomyces); the complete enzyme has been reconstituted whenever possible, and appears with the two subunit names separated by a + sign and with the N-terminal subunit followed by the C-terminal one
GM661_08065			hypothetical protein
GM661_08070	ACL70723.1	GH94	{Hore_19760;--;Halothermothrix orenii H 168 H 168; DSM 9562;B8CZK4}	cellobiose phosphorylase (EC 2.4.1.20); laminaribiose phosphorylase (EC 2.4.1.31); cellodextrin phosphorylase (EC 2.4.1.49); chitobiose phosphorylase (EC 2.4.1.-); cyclic &beta;-1,2-glucan synthase (EC 2.4.1.-); cellobionic acid phosphorylase (EC 2.4.1.321); &beta;-1,2-oligoglucan phosphorylase (EC 2.4.1.-)	Formerly known as glycosyltransferase family GT36; Assigned to a GH family following a paper by Hidaka, Honda, Kitaoka, Nirasawa, Hayashi, Wakagi, Shoun and Fushinobu (Structure (Camb). 2004 Jun;12(6):937-947) (PMID: 15274915) that revealed the evolutionary, structural and mechanistic relationship of these phosphorylases with glycoside hydrolases of clan GH-L.
GM661_08075	ACL70722.1	GH94	{Hore_19750;--;Halothermothrix orenii H 168 H 168; DSM 9562;B8CZK3}	cellobiose phosphorylase (EC 2.4.1.20); laminaribiose phosphorylase (EC 2.4.1.31); cellodextrin phosphorylase (EC 2.4.1.49); chitobiose phosphorylase (EC 2.4.1.-); cyclic &beta;-1,2-glucan synthase (EC 2.4.1.-); cellobionic acid phosphorylase (EC 2.4.1.321); &beta;-1,2-oligoglucan phosphorylase (EC 2.4.1.-)	Formerly known as glycosyltransferase family GT36; Assigned to a GH family following a paper by Hidaka, Honda, Kitaoka, Nirasawa, Hayashi, Wakagi, Shoun and Fushinobu (Structure (Camb). 2004 Jun;12(6):937-947) (PMID: 15274915) that revealed the evolutionary, structural and mechanistic relationship of these phosphorylases with glycoside hydrolases of clan GH-L.
GM661_08550	CCK76836.1	GT51	{OLEAN_C26600;--;Oleispira antarctica RB-8;--}	murein polymerase (EC 2.4.1.129).	There are two categories of enzymes in this family : monofunctional (just the GT51 module) or bifunctional (GT51 module attached to a penicillin-binding transpeptidase module). These enzymes utilise Und-PP-MurAc-(GlcNAc)-pentapeptide as the sugar donor.
GM661_08670	ACL69665.1	GT28	{Hore_09090;--;Halothermothrix orenii H 168 H 168; DSM 9562;B8CWJ6}	1,2-diacylglycerol 3-&beta;-galactosyltransferase (EC 2.4.1.46); 1,2-diacylglycerol 3-&beta;-glucosyltransferase (EC 2.4.1.157); UDP-GlcNAc: Und-PP-MurAc-pentapeptide &beta;-N-acetylglucosaminyltransferase (EC 2.4.1.227); digalactosyldiacylglycerol synthase (EC 2.4.1.241)	Distantly related to family GT1
GM661_09920	ADL13320.1	CBM50	{Acear_1815;--;Acetohalobium arabaticum DSM 5501;D9QS29}	Modules of approx. 50 residues found attached to various enzymes from families GH18, GH19, GH23, GH24, GH25 and GH73, i.e. enzymes cleaving either chitin or peptidoglycan. Binding to chitopentaose demonstrated in the case of Pteris ryukyuensis chitinase A [Ohnuma T et al. (2008) J. Biol. Chem. 283:5178-87 (PMID: 18083709)]. CBM50 modules are also found in a multitude of other enzymes targeting th…	Also known as LysM domains
GM661_09990	ADL13094.1	CBM50	{Acear_1588;--;Acetohalobium arabaticum DSM 5501;D9QRF3}	Modules of approx. 50 residues found attached to various enzymes from families GH18, GH19, GH23, GH24, GH25 and GH73, i.e. enzymes cleaving either chitin or peptidoglycan. Binding to chitopentaose demonstrated in the case of Pteris ryukyuensis chitinase A [Ohnuma T et al. (2008) J. Biol. Chem. 283:5178-87 (PMID: 18083709)]. CBM50 modules are also found in a multitude of other enzymes targeting th…	Also known as LysM domains
GM661_10230	ACX52793.1	CBM50	{Adeg_1701;--;Ammonifex degensii KC4;C9R914}	Modules of approx. 50 residues found attached to various enzymes from families GH18, GH19, GH23, GH24, GH25 and GH73, i.e. enzymes cleaving either chitin or peptidoglycan. Binding to chitopentaose demonstrated in the case of Pteris ryukyuensis chitinase A [Ohnuma T et al. (2008) J. Biol. Chem. 283:5178-87 (PMID: 18083709)]. CBM50 modules are also found in a multitude of other enzymes targeting th…	Also known as LysM domains
GM661_10505	ACL69619.1	GT35	{Hore_08630;--;Halothermothrix orenii H 168 H 168; DSM 9562;B8CWF0}	glycogen or starch phosphorylase (EC 2.4.1.1).	NULL
GM661_10570	ADL13070.1	CBM50	{Acear_1564;--;Acetohalobium arabaticum DSM 5501;D9QRC9}	Modules of approx. 50 residues found attached to various enzymes from families GH18, GH19, GH23, GH24, GH25 and GH73, i.e. enzymes cleaving either chitin or peptidoglycan. Binding to chitopentaose demonstrated in the case of Pteris ryukyuensis chitinase A [Ohnuma T et al. (2008) J. Biol. Chem. 283:5178-87 (PMID: 18083709)]. CBM50 modules are also found in a multitude of other enzymes targeting th…	Also known as LysM domains
GM661_10670	ACL69553.1	CE4	{Hore_07960;--;Halothermothrix orenii H 168 H 168; DSM 9562;B8CW84}	acetyl xylan esterase (EC 3.1.1.72); chitin deacetylase (EC 3.5.1.41); chitooligosaccharide deacetylase (EC 3.5.1.-); peptidoglycan GlcNAc deacetylase (EC 3.5.1.-); peptidoglycan N-acetylmuramic acid deacetylase (EC 3.5.1.-).	NA
GM661_10675	ACL69552.1	CE4	{Hore_07950;--;Halothermothrix orenii H 168 H 168; DSM 9562;B8CW83}	acetyl xylan esterase (EC 3.1.1.72); chitin deacetylase (EC 3.5.1.41); chitooligosaccharide deacetylase (EC 3.5.1.-); peptidoglycan GlcNAc deacetylase (EC 3.5.1.-); peptidoglycan N-acetylmuramic acid deacetylase (EC 3.5.1.-).	NA
GM661_10685	ADL13094.1	CBM50	{Acear_1588;--;Acetohalobium arabaticum DSM 5501;D9QRF3}	Modules of approx. 50 residues found attached to various enzymes from families GH18, GH19, GH23, GH24, GH25 and GH73, i.e. enzymes cleaving either chitin or peptidoglycan. Binding to chitopentaose demonstrated in the case of Pteris ryukyuensis chitinase A [Ohnuma T et al. (2008) J. Biol. Chem. 283:5178-87 (PMID: 18083709)]. CBM50 modules are also found in a multitude of other enzymes targeting th…	Also known as LysM domains
GM661_10755	ADL13107.1	GT2	{Acear_1601;--;Acetohalobium arabaticum DSM 5501;D9QRG6}	cellulose synthase (EC 2.4.1.12); chitin synthase (EC 2.4.1.16); dolichyl-phosphate &beta;-D-mannosyltransferase (EC 2.4.1.83); dolichyl-phosphate &beta;-glucosyltransferase (EC 2.4.1.117); N-acetylglucosaminyltransferase (EC 2.4.1.-); N-acetylgalactosaminyltransferase (EC 2.4.1.-); hyaluronan synthase (EC 2.4.1.212); chitin oligosaccharide synthase (EC 2.4.1.-); &beta;-1,3-glucan synthase (EC 2.…	Distant similarity to families GT12, GT21, GT27, GT55, GT81 etc.
GM661_11240	ADL13228.1	GT2	{Acear_1723;--;Acetohalobium arabaticum DSM 5501;D9QRT7}	cellulose synthase (EC 2.4.1.12); chitin synthase (EC 2.4.1.16); dolichyl-phosphate &beta;-D-mannosyltransferase (EC 2.4.1.83); dolichyl-phosphate &beta;-glucosyltransferase (EC 2.4.1.117); N-acetylglucosaminyltransferase (EC 2.4.1.-); N-acetylgalactosaminyltransferase (EC 2.4.1.-); hyaluronan synthase (EC 2.4.1.212); chitin oligosaccharide synthase (EC 2.4.1.-); &beta;-1,3-glucan synthase (EC 2.…	Distant similarity to families GT12, GT21, GT27, GT55, GT81 etc.
GM661_11575	AEG59942.1	CBM50	{Desru_1678;--;Desulfotomaculum ruminis DSM 2154;--}	Modules of approx. 50 residues found attached to various enzymes from families GH18, GH19, GH23, GH24, GH25 and GH73, i.e. enzymes cleaving either chitin or peptidoglycan. Binding to chitopentaose demonstrated in the case of Pteris ryukyuensis chitinase A [Ohnuma T et al. (2008) J. Biol. Chem. 283:5178-87 (PMID: 18083709)]. CBM50 modules are also found in a multitude of other enzymes targeting th…	Also known as LysM domains
GM661_11670	ACL69326.1	GT51	{Hore_05690;--;Halothermothrix orenii H 168 H 168; DSM 9562;B8D299}	murein polymerase (EC 2.4.1.129).	There are two categories of enzymes in this family : monofunctional (just the GT51 module) or bifunctional (GT51 module attached to a penicillin-binding transpeptidase module). These enzymes utilise Und-PP-MurAc-(GlcNAc)-pentapeptide as the sugar donor.
GM661_11830	AFM00088.1	CE6	{Desde_1685;--;Desulfitobacterium dehalogenans ATCC 51507;--}	acetyl xylan esterase (EC 3.1.1.72).	NA
GM661_12000	ABX03894.1	GH31	{Haur_1246;--;Herpetosiphon aurantiacus ATCC 23779;A9B1K9}	&alpha;-glucosidase (EC 3.2.1.20); &alpha;-galactosidase (EC 3.2.1.22); &alpha;-mannosidase (EC 3.2.1.24); &alpha;-1,3-glucosidase (EC 3.2.1.84); sucrase-isomaltase (EC 3.2.1.48) (EC 3.2.1.10); &alpha;-xylosidase (EC 3.2.1.177); &alpha;-glucan lyase (EC 4.2.2.13); isomaltosyltransferase (EC 2.4.1.-); oligosaccharide &alpha;-1,4-glucosyltransferase (EC 2.4.1.161)	NA
GM661_12470	ADL11894.1	GH23	{Acear_0347;--;Acetohalobium arabaticum DSM 5501;D9QUA1}	lysozyme type G (EC 3.2.1.17); peptidoglycan lyase (EC 4.2.2.n1) also known in the literature as peptidoglycan lytic transglycosylase; chitinase (EC 3.2.1.14)	Corresponds to family 1 of the peptidoglycan lytic transglycosylases described by N.T. Blackburn and A.J. Clarke (2001) J. Mol. Evol. 52, 78-84; Note that 'peptidoglycan lytic transglycosylases' cleave peptidoglycan without intervention of a water molecule.
GM661_13610	ACL70794.1	GH2	{Hore_20490;--;Halothermothrix orenii H 168 H 168; DSM 9562;B8CZU2}	&beta;-galactosidase (EC 3.2.1.23) ; &beta;-mannosidase (EC 3.2.1.25); &beta;-glucuronidase (EC 3.2.1.31); &alpha;-L-arabinofuranosidase (EC 3.2.1.55); mannosylglycoprotein endo-&beta;-mannosidase (EC 3.2.1.152); exo-&beta;-glucosaminidase (EC 3.2.1.165)	NA
GM661_13740	AFA49014.1	GT2	{Awo_c22400;--;Acetobacterium woodii DSM 1030;--}	cellulose synthase (EC 2.4.1.12); chitin synthase (EC 2.4.1.16); dolichyl-phosphate &beta;-D-mannosyltransferase (EC 2.4.1.83); dolichyl-phosphate &beta;-glucosyltransferase (EC 2.4.1.117); N-acetylglucosaminyltransferase (EC 2.4.1.-); N-acetylgalactosaminyltransferase (EC 2.4.1.-); hyaluronan synthase (EC 2.4.1.212); chitin oligosaccharide synthase (EC 2.4.1.-); &beta;-1,3-glucan synthase (EC 2.…	Distant similarity to families GT12, GT21, GT27, GT55, GT81 etc.
GM661_13985	CBW84498.1	GH1	{LIV_0017;--;Listeria ivanovii subsp. ivanovii PAM 55;--}	&beta;-glucosidase (EC 3.2.1.21); &beta;-galactosidase (EC 3.2.1.23); &beta;-mannosidase (EC 3.2.1.25); &beta;-glucuronidase (EC 3.2.1.31); &beta;-xylosidase (EC 3.2.1.37); &beta;-D-fucosidase (EC 3.2.1.38); phlorizin hydrolase (EC 3.2.1.62); exo-&beta;-1,4-glucanase (EC 3.2.1.74); 6-phospho-&beta;-galactosidase (EC 3.2.1.85); 6-phospho-&beta;-glucosidase (EC 3.2.1.86); strictosidine &beta;-gluco…	NA
GM661_14045	ADL12633.1	CBM50	{Acear_1110;--;Acetohalobium arabaticum DSM 5501;D9QQ42}	Modules of approx. 50 residues found attached to various enzymes from families GH18, GH19, GH23, GH24, GH25 and GH73, i.e. enzymes cleaving either chitin or peptidoglycan. Binding to chitopentaose demonstrated in the case of Pteris ryukyuensis chitinase A [Ohnuma T et al. (2008) J. Biol. Chem. 283:5178-87 (PMID: 18083709)]. CBM50 modules are also found in a multitude of other enzymes targeting th…	Also known as LysM domains
GM661_14245	AEV59724.1	GH8	{CMC3B6-ORF26 (Xyl3);--;uncultured bacterium;--}	chitosanase (EC 3.2.1.132); cellulase (EC 3.2.1.4); licheninase (EC 3.2.1.73); endo-1,4-&beta;-xylanase (EC 3.2.1.8); reducing-end-xylose releasing exo-oligoxylanase (EC 3.2.1.156)	formerly known as cellulase family D
GM661_14250	AEV67608.1	GH67	{Clocl_0930;--;Clostridium clariflavum DSM 19732;--}	&alpha;-glucuronidase (EC 3.2.1.139); xylan &alpha;-1,2-glucuronidase (EC 3.2.1.131)	NA
GM661_14260	AEE97207.1	GH3	{Mahau_2031;--;Mahella australiensis 50-1 BON;--}	&beta;-glucosidase (EC 3.2.1.21); xylan 1,4-&beta;-xylosidase (EC 3.2.1.37); &beta;-glucosylceramidase (EC 3.2.1.45); &beta;-N-acetylhexosaminidase (EC 3.2.1.52); &alpha;-L-arabinofuranosidase (EC 3.2.1.55); glucan 1,3-&beta;-glucosidase (EC 3.2.1.58); glucan 1,4-&beta;-glucosidase (EC 3.2.1.74); isoprimeverose-producing oligoxyloglucan hydrolase (EC 3.2.1.120); coniferin &beta;-glucosidase (EC 3…	A recent paper by Macdonald et al. (PMID=25533455) has shown that the enzymes that cleave b-hexosaminides are in fact retaining b-glycoside phosphorylases.
GM661_14690	ACL69176.1	GH3	{Hore_04180;--;Halothermothrix orenii H 168 H 168; DSM 9562;B8D1U9}	&beta;-glucosidase (EC 3.2.1.21); xylan 1,4-&beta;-xylosidase (EC 3.2.1.37); &beta;-glucosylceramidase (EC 3.2.1.45); &beta;-N-acetylhexosaminidase (EC 3.2.1.52); &alpha;-L-arabinofuranosidase (EC 3.2.1.55); glucan 1,3-&beta;-glucosidase (EC 3.2.1.58); glucan 1,4-&beta;-glucosidase (EC 3.2.1.74); isoprimeverose-producing oligoxyloglucan hydrolase (EC 3.2.1.120); coniferin &beta;-glucosidase (EC 3…	A recent paper by Macdonald et al. (PMID=25533455) has shown that the enzymes that cleave b-hexosaminides are in fact retaining b-glycoside phosphorylases.
GM661_14800	AGK98742.1	GH32	{Clopa_3997;--;Clostridium pasteurianum BC1;--}	invertase (EC 3.2.1.26); endo-inulinase (EC 3.2.1.7); &beta;-2,6-fructan 6-levanbiohydrolase (EC 3.2.1.64); endo-levanase (EC 3.2.1.65); exo-inulinase (EC 3.2.1.80); fructan &beta;-(2,1)-fructosidase/1-exohydrolase (EC 3.2.1.153); fructan &beta;-(2,6)-fructosidase/6-exohydrolase (EC 3.2.1.154); sucrose:sucrose 1-fructosyltransferase (EC 2.4.1.99); fructan:fructan 1-fructosyltransferase (EC 2.4.1.…	NA
GM661_14810	ABQ47562.1	CBM61	{Tpet_1555;--;Thermotoga petrophila RKU-1;A5IMY9}	Modules of approx. 150 residues found appended to GH16, GH30, GH31, GH43, GH53 and GH66 catalytic domains. A &beta;-1,4-galactan binding function has been demonstrated for the CBM60 of Thermotoga maritima GH53 galactanase [PMID: 20826814].	Family created after Cid et al. (2010) [PMID: 20826814]
GM661_14990	AGK98646.1	GH31	{Clopa_3897;--;Clostridium pasteurianum BC1;--}	&alpha;-glucosidase (EC 3.2.1.20); &alpha;-galactosidase (EC 3.2.1.22); &alpha;-mannosidase (EC 3.2.1.24); &alpha;-1,3-glucosidase (EC 3.2.1.84); sucrase-isomaltase (EC 3.2.1.48) (EC 3.2.1.10); &alpha;-xylosidase (EC 3.2.1.177); &alpha;-glucan lyase (EC 4.2.2.13); isomaltosyltransferase (EC 2.4.1.-); oligosaccharide &alpha;-1,4-glucosyltransferase (EC 2.4.1.161)	NA
GM661_14995	AIQ63269.1	GH65	{PSTEL_09375;--;Paenibacillus stellifer DSM 14472;--}	&alpha;,&alpha;-trehalase (EC 3.2.1.28); maltose phosphorylase (EC 2.4.1.8); trehalose phosphorylase (EC 2.4.1.64); kojibiose phosphorylase (EC 2.4.1.230); trehalose-6-phosphate phosphorylase (EC 2.4.1.216); nigerose phosphorylase (EC 2.4.1.279); 3-O-&alpha;-glucopyranosyl-L-rhamnose phosphorylase (EC 2.4.1.282); 2-O-&alpha;-glucopyranosylglycerol: phosphate &beta;-glucosyltransferase (EC 2.4.1.-)	NA
GM661_15060	AEV67189.1	GH94	{Clocl_0465;--;Clostridium clariflavum DSM 19732;--}	cellobiose phosphorylase (EC 2.4.1.20); laminaribiose phosphorylase (EC 2.4.1.31); cellodextrin phosphorylase (EC 2.4.1.49); chitobiose phosphorylase (EC 2.4.1.-); cyclic &beta;-1,2-glucan synthase (EC 2.4.1.-); cellobionic acid phosphorylase (EC 2.4.1.321); &beta;-1,2-oligoglucan phosphorylase (EC 2.4.1.-)	Formerly known as glycosyltransferase family GT36; Assigned to a GH family following a paper by Hidaka, Honda, Kitaoka, Nirasawa, Hayashi, Wakagi, Shoun and Fushinobu (Structure (Camb). 2004 Jun;12(6):937-947) (PMID: 15274915) that revealed the evolutionary, structural and mechanistic relationship of these phosphorylases with glycoside hydrolases of clan GH-L.
GM661_15065	AGB40279.1	CBM4	{Halha_0268;--;Halobacteroides halobius DSM 5150;--}	Modules of approx. 150 residues found in bacterial enzymes. Binding of these modules has been demonstrated with xylan, &beta;-1,3-glucan, &beta;-1,3-1,4-glucan, &beta;-1,6-glucan and amorphous cellulose but not with crystalline cellulose.	Previously known as cellulose-binding domain family IV (CBD IV).
GM661_15070	AGB40269.1	GH1	{Halha_0257;--;Halobacteroides halobius DSM 5150;--}	&beta;-glucosidase (EC 3.2.1.21); &beta;-galactosidase (EC 3.2.1.23); &beta;-mannosidase (EC 3.2.1.25); &beta;-glucuronidase (EC 3.2.1.31); &beta;-xylosidase (EC 3.2.1.37); &beta;-D-fucosidase (EC 3.2.1.38); phlorizin hydrolase (EC 3.2.1.62); exo-&beta;-1,4-glucanase (EC 3.2.1.74); 6-phospho-&beta;-galactosidase (EC 3.2.1.85); 6-phospho-&beta;-glucosidase (EC 3.2.1.86); strictosidine &beta;-gluco…	NA
GM661_15125	AGB41663.1	GH51	{Halha_1726;--;Halobacteroides halobius DSM 5150;--}	endoglucanase (EC 3.2.1.4); endo-&beta;-1,4-xylanase (EC 3.2.1.8); &beta;-xylosidase (EC 3.2.1.37); &alpha;-L-arabinofuranosidase (EC 3.2.1.55)	NA
GM661_15135	AIF65653.1	GH43	{GZ22_02640;--;Terribacillus aidingensis MP602;--}	&beta;-xylosidase (EC 3.2.1.37); &alpha;-L-arabinofuranosidase (EC 3.2.1.55); arabinanase (EC 3.2.1.99); xylanase (EC 3.2.1.8); galactan 1,3-&beta;-galactosidase (EC 3.2.1.145); &alpha;-1,2-L-arabinofuranosidase (EC 3.2.1.-); exo-&alpha;-1,5-L-arabinofuranosidase (EC 3.2.1.-); [inverting] exo-&alpha;-1,5-L-arabinanase (EC 3.2.1.-); &beta;-1,3-xylosidase (EC 3.2.1.-)	NA
GM661_15215	AGB41651.1	GH127	{Halha_1714;--;Halobacteroides halobius DSM 5150;--}	&beta;-L-arabinofuranosidase (EC 3.2.1.185)	Created after Fujita et al. (2011) J. Biol. Chem. (PMID - 21149454) who have shown the b-L-arabinobiosidase activity of the Bifidobacterium longum enzyme.
GM661_15270	AHF10938.1	CBM50	{DEHRE_13395;--;Dehalobacter restrictus DSM 9455 PER-K23; DSM 9455;--}	Modules of approx. 50 residues found attached to various enzymes from families GH18, GH19, GH23, GH24, GH25 and GH73, i.e. enzymes cleaving either chitin or peptidoglycan. Binding to chitopentaose demonstrated in the case of Pteris ryukyuensis chitinase A [Ohnuma T et al. (2008) J. Biol. Chem. 283:5178-87 (PMID: 18083709)]. CBM50 modules are also found in a multitude of other enzymes targeting th…	Also known as LysM domains
GM661_15520	AGF59119.1	GH4	{Cspa_c53740;--;Clostridium saccharoperbutylacetonicum N1-4(HMT);--}	maltose-6-phosphate glucosidase (EC 3.2.1.122); &alpha;-glucosidase (EC 3.2.1.20); &alpha;-galactosidase (EC 3.2.1.22); 6-phospho-&beta;-glucosidase (EC 3.2.1.86); &alpha;-glucuronidase (EC 3.2.1.139); &alpha;-galacturonase (EC 3.2.1.67); palatinase (EC 3.2.1.-)	The enzymes in this family display an unusual mechanism involving NAD+.
GM661_16180	AEY67089.1	GH3	{Clo1100_2937;--;Clostridium sp. BNL1100;--}	&beta;-glucosidase (EC 3.2.1.21); xylan 1,4-&beta;-xylosidase (EC 3.2.1.37); &beta;-glucosylceramidase (EC 3.2.1.45); &beta;-N-acetylhexosaminidase (EC 3.2.1.52); &alpha;-L-arabinofuranosidase (EC 3.2.1.55); glucan 1,3-&beta;-glucosidase (EC 3.2.1.58); glucan 1,4-&beta;-glucosidase (EC 3.2.1.74); isoprimeverose-producing oligoxyloglucan hydrolase (EC 3.2.1.120); coniferin &beta;-glucosidase (EC 3…	A recent paper by Macdonald et al. (PMID=25533455) has shown that the enzymes that cleave b-hexosaminides are in fact retaining b-glycoside phosphorylases.
GM661_16180	ADQ14507.1	GH39	{Halsa_1071;--;Halanaerobium sp. 'sapolanicus';--}	&alpha;-L-iduronidase (EC 3.2.1.76); &beta;-xylosidase (EC 3.2.1.37).	NA
GM661_16310	ACL70893.1	GT35	{Hore_21480;--;Halothermothrix orenii H 168 H 168; DSM 9562;B8D0F7}	glycogen or starch phosphorylase (EC 2.4.1.1).	NULL
GM661_16320	AGB18428.1	CBM34	{Thethe_00741;--;Thermoanaerobacterium thermosaccharolyticum M0795;--}	Modules of approx. 120 residues. Granular starch-binding function has been demonstrated in the case of Thermoactinomyces vulgaris R-47 ?-amylase 1 (TVAI).	Formerly known as X21 modules.
GM661_16340	BAH14969.1	CBM20	{g-cyclodextrin-specific cyclodextrinase (Cda);3.2.1.54;;Bacillus clarkii 7364;B9A1J7}	The granular starch-binding function has been demonstrated in several cases. Interact strongly with cyclodextrins. Often designated as starch-binding domains (SBD).	PDB:1b90
GM661_16400	ACL70205.1	GH65	{Hore_14560;--;Halothermothrix orenii H 168 H 168; DSM 9562;B8CY36}	&alpha;,&alpha;-trehalase (EC 3.2.1.28); maltose phosphorylase (EC 2.4.1.8); trehalose phosphorylase (EC 2.4.1.64); kojibiose phosphorylase (EC 2.4.1.230); trehalose-6-phosphate phosphorylase (EC 2.4.1.216); nigerose phosphorylase (EC 2.4.1.279); 3-O-&alpha;-glucopyranosyl-L-rhamnose phosphorylase (EC 2.4.1.282); 2-O-&alpha;-glucopyranosylglycerol: phosphate &beta;-glucosyltransferase (EC 2.4.1.-)	NA
GM661_16640	ADL11631.1	CBM50	{Acear_0080;--;Acetohalobium arabaticum DSM 5501;D9QSU3}	Modules of approx. 50 residues found attached to various enzymes from families GH18, GH19, GH23, GH24, GH25 and GH73, i.e. enzymes cleaving either chitin or peptidoglycan. Binding to chitopentaose demonstrated in the case of Pteris ryukyuensis chitinase A [Ohnuma T et al. (2008) J. Biol. Chem. 283:5178-87 (PMID: 18083709)]. CBM50 modules are also found in a multitude of other enzymes targeting th…	Also known as LysM domains
GM661_16660	ADX84949.1	GT2	{SiRe_0876;--;Sulfolobus islandicus REY15A;--}	cellulose synthase (EC 2.4.1.12); chitin synthase (EC 2.4.1.16); dolichyl-phosphate &beta;-D-mannosyltransferase (EC 2.4.1.83); dolichyl-phosphate &beta;-glucosyltransferase (EC 2.4.1.117); N-acetylglucosaminyltransferase (EC 2.4.1.-); N-acetylgalactosaminyltransferase (EC 2.4.1.-); hyaluronan synthase (EC 2.4.1.212); chitin oligosaccharide synthase (EC 2.4.1.-); &beta;-1,3-glucan synthase (EC 2.…	Distant similarity to families GT12, GT21, GT27, GT55, GT81 etc.
GM661_16675	ADL11629.1	CBM50	{Acear_0078;--;Acetohalobium arabaticum DSM 5501;D9QSU1}	Modules of approx. 50 residues found attached to various enzymes from families GH18, GH19, GH23, GH24, GH25 and GH73, i.e. enzymes cleaving either chitin or peptidoglycan. Binding to chitopentaose demonstrated in the case of Pteris ryukyuensis chitinase A [Ohnuma T et al. (2008) J. Biol. Chem. 283:5178-87 (PMID: 18083709)]. CBM50 modules are also found in a multitude of other enzymes targeting th…	Also known as LysM domains
GM661_16695	AEN88125.1	CBM50	{BMWSH_1241 (fragment);--;Bacillus megaterium WSH-002;--}	Modules of approx. 50 residues found attached to various enzymes from families GH18, GH19, GH23, GH24, GH25 and GH73, i.e. enzymes cleaving either chitin or peptidoglycan. Binding to chitopentaose demonstrated in the case of Pteris ryukyuensis chitinase A [Ohnuma T et al. (2008) J. Biol. Chem. 283:5178-87 (PMID: 18083709)]. CBM50 modules are also found in a multitude of other enzymes targeting th…	Also known as LysM domains
GM661_16795	ACL70913.1	GH18	{Hore_21670;--;Halothermothrix orenii H 168 H 168; DSM 9562;B8D0H7}	chitinase (EC 3.2.1.14); lysozyme (EC 3.2.1.17); endo-&beta;-N-acetylglucosaminidase (EC 3.2.1.96); peptidoglycan hydrolase with endo-&beta;-N-acetylglucosaminidase specificity (EC 3.2.1.-); Nod factor hydrolase (EC 3.2.1.-); xylanase inhibitor; concanavalin B; narbonin	Contains chitinases of classes III and V. Contains non-catalytic proteins such as xylanase inhibitor; concanavalin B; narbonin
GM661_16860	ACL70927.1	GH18	{Hore_21810;--;Halothermothrix orenii H 168 H 168; DSM 9562;B8D0J1}	chitinase (EC 3.2.1.14); lysozyme (EC 3.2.1.17); endo-&beta;-N-acetylglucosaminidase (EC 3.2.1.96); peptidoglycan hydrolase with endo-&beta;-N-acetylglucosaminidase specificity (EC 3.2.1.-); Nod factor hydrolase (EC 3.2.1.-); xylanase inhibitor; concanavalin B; narbonin	Contains chitinases of classes III and V. Contains non-catalytic proteins such as xylanase inhibitor; concanavalin B; narbonin
GM661_16885	AEG13734.1	CBM50	{Desku_0086;--;Desulfotomaculum kuznetsovii DSM 6115;--}	Modules of approx. 50 residues found attached to various enzymes from families GH18, GH19, GH23, GH24, GH25 and GH73, i.e. enzymes cleaving either chitin or peptidoglycan. Binding to chitopentaose demonstrated in the case of Pteris ryukyuensis chitinase A [Ohnuma T et al. (2008) J. Biol. Chem. 283:5178-87 (PMID: 18083709)]. CBM50 modules are also found in a multitude of other enzymes targeting th…	Also known as LysM domains
GM661_17405	AFM22120.1	CBM50	{Anamo_1519;--;Anaerobaculum mobile DSM 13181;--}	Modules of approx. 50 residues found attached to various enzymes from families GH18, GH19, GH23, GH24, GH25 and GH73, i.e. enzymes cleaving either chitin or peptidoglycan. Binding to chitopentaose demonstrated in the case of Pteris ryukyuensis chitinase A [Ohnuma T et al. (2008) J. Biol. Chem. 283:5178-87 (PMID: 18083709)]. CBM50 modules are also found in a multitude of other enzymes targeting th…	Also known as LysM domains
GM661_18055	ADI74120.1	GT4	{Metev_1253;--;Methanohalobium evestigatum Z-7303;D7E7P7}	sucrose synthase (EC 2.4.1.13); sucrose-phosphate synthase (EC 2.4.1.14); &alpha;-glucosyltransferase (EC 2.4.1.52); lipopolysaccharide N-acetylglucosaminyltransferase (EC 2.4.1.56); phosphatidylinositol &alpha;-mannosyltransferase (EC 2.4.1.57); GDP-Man: Man1GlcNAc2-PP-dolichol &alpha;-1,3-mannosyltransferase (EC 2.4.1.132); GDP-Man: Man3GlcNAc2-PP-dolichol/Man4GlcNAc2-PP-dolichol &alpha;-1,2-ma…	NA
GM661_18125	ABR56011.1	CE14	{Maeo_0425;--;Methanococcus aeolicus Nankai-3;A6UU39}	N-acetyl-1-D-myo-inosityl-2-amino-2-deoxy-&alpha;-D-glucopyranoside deacetylase (EC 3.5.1.89); diacetylchitobiose deacetylase (EC 3.5.1.-); mycothiol S-conjugate amidase (EC 3.5.1.-)	NA
GM661_18200	AAK81356.1	GH4	{6-phospho-&alpha;-glucosidase (Pagl;CAC3426);3.2.1.122;;Clostridium acetobutylicum ATCC 824;Q97DP6}	maltose-6-phosphate glucosidase (EC 3.2.1.122); &alpha;-glucosidase (EC 3.2.1.20); &alpha;-galactosidase (EC 3.2.1.22); 6-phospho-&beta;-glucosidase (EC 3.2.1.86); &alpha;-glucuronidase (EC 3.2.1.139); &alpha;-galacturonase (EC 3.2.1.67); palatinase (EC 3.2.1.-)	The enzymes in this family display an unusual mechanism involving NAD+.
GM661_18290	AEN88439.1	GH31	{BMWSH_1557 (YihQ);--;Bacillus megaterium WSH-002;--}	&alpha;-glucosidase (EC 3.2.1.20); &alpha;-galactosidase (EC 3.2.1.22); &alpha;-mannosidase (EC 3.2.1.24); &alpha;-1,3-glucosidase (EC 3.2.1.84); sucrase-isomaltase (EC 3.2.1.48) (EC 3.2.1.10); &alpha;-xylosidase (EC 3.2.1.177); &alpha;-glucan lyase (EC 4.2.2.13); isomaltosyltransferase (EC 2.4.1.-); oligosaccharide &alpha;-1,4-glucosyltransferase (EC 2.4.1.161)	NA
GM661_18370	ACL71038.1	CE9	{Hore_22930;--;Halothermothrix orenii H 168 H 168; DSM 9562;B8D186}	N-acetylglucosamine 6-phosphate deacetylase (EC 3.5.1.25); N-acetylglucosamine 6-phosphate deacetylase (EC 3.5.1.80)	NA

## Sheet: Table S2
Table S2 Genes specifically existed in the genome of strain NS-1
genome-ID	annotation from NCBI
GM661_00175	phosphomethylpyrimidine synthase ThiC
GM661_00315	zinc-ribbon domain-containing protein
GM661_00355	helix-turn-helix domain-containing protein
GM661_00440	DNA (cytosine-5-)-methyltransferase
GM661_00445	DUF1064 domain-containing protein
GM661_00480	PBSX family phage terminase large subunit
GM661_00500	scaffolding protein
GM661_00505	coat protein
GM661_00535	DUF3383 family protein
GM661_00540	DUF3277 family protein
GM661_00680	winged helix-turn-helix transcriptional regulator
GM661_00695	substrate-binding domain-containing protein
GM661_00710	carbohydrate kinase
GM661_00750	2-oxoacid:acceptor oxidoreductase subunit alpha
GM661_00895	aspartate ammonia-lyase
GM661_01220	amino acid permease
GM661_01560	sulfotransferase
GM661_01930	glycosyltransferase
GM661_02095	TRAP transporter small permease subunit
GM661_02460	IS91 family transposase
GM661_02580	DUF115
GM661_02590	polysaccharide biosynthesis protein
GM661_02595	methyltransferase domain-containing protein
GM661_02615	ATP-grasp domain-containing protein
GM661_02620	gfo/Idh/MocA family oxidoreductase
GM661_02625	alpha-amylase
GM661_02770	flagellar biosynthesis protein FlhA
GM661_03025	ABC transporter permease subunit
GM661_03030	ABC transporter permease subunit
GM661_03050	LacI family DNA-binding transcriptional regulator
GM661_03055	alpha-galactosidase
GM661_03515	FAD-dependent oxidoreductase
GM661_03520	DNA-binding protein
GM661_03525	ferrous iron transporter B
GM661_03615	iron chelate uptake ABC transporter family permease subunit
GM661_03620	ATP-binding cassette domain-containing protein
GM661_03630	methyltransferase domain-containing protein
GM661_03635	ABC transporter substrate-binding protein
GM661_03640	ABC transporter substrate-binding protein
GM661_03655	ABC transporter substrate-binding protein
GM661_03680	PKD domain-containing protein
GM661_03725	GntP family permease
GM661_03730	lyase
GM661_03735	cupin domain-containing protein
GM661_03740	2-dehydropantoate 2-reductase
GM661_03745	cyclase
GM661_03755	cellulase
GM661_03775	type II secretion system F family protein
GM661_03780	type II secretion system major pseudopilin GspG
GM661_03790	prepilin-type N-terminal cleavage/methylation domain-containing protein
GM661_03795	prepilin-type N-terminal cleavage/methylation domain-containing protein
GM661_03810	type II secretion system protein GspD
GM661_04095	TolC family protein
GM661_04855	HAMP domain-containing protein
GM661_05150	MFS transporter
GM661_05175	M28 family peptidase
GM661_05180	MerR family transcriptional regulator
GM661_05225	DUF86 domain-containing protein
GM661_05235	uroporphyrinogen III decarboxylase
GM661_05240	extracellular solute-binding protein
GM661_05260	serine dehydratase subunit alpha family protein
GM661_05280	SAM-dependent methyltransferase
GM661_05320	MFS transporter
GM661_05470	AAA family ATPase
GM661_05480	DUF91 domain-containing protein
GM661_05490	type I restriction-modification system subunit M
GM661_05495	restriction endonuclease subunit S
GM661_05500	HsdR family type I site-specific deoxyribonuclease
GM661_05510	DEAD/DEAH box helicase
GM661_05555	type III-B CRISPR module RAMP protein Cmr1
GM661_05560	type III-B CRISPR-associated protein Cas10/Cmr2
GM661_05565	type III-B CRISPR module-associated protein Cmr3
GM661_05580	type III-B CRISPR module RAMP protein Cmr4
GM661_05585	type III-B CRISPR module-associated protein Cmr5
GM661_05590	type III-B CRISPR module RAMP protein Cmr6
GM661_05605	leucine-rich repeat domain-containing protein
GM661_05630	glycerophosphodiester phosphodiesterase
GM661_05650	extracellular solute-binding protein
GM661_05655	amino acid racemase
GM661_05765	type II toxin-antitoxin system mRNA interferase toxin, RelE/StbE family
GM661_05780	WYL domain-containing protein
GM661_05815	nucleotidyltransferase
GM661_05910	type II toxin-antitoxin system RelE/ParE family toxin
GM661_06115	sodium:solute symporter family protein
GM661_06350	BCCT family transporter
GM661_06445	L-fuculose-phosphate aldolase
GM661_06465	type II toxin-antitoxin system RelE/ParE family toxin
GM661_06650	methyltransferase domain-containing protein
GM661_06655	glycosyltransferase
GM661_06665	sugar nucleotide-binding protein
GM661_06670	UDP-N-acetylglucosamine 2-epimerase (non-hydrolyzing)
GM661_06680	glycosyltransferase
GM661_06685	gfo/Idh/MocA family oxidoreductase
GM661_06700	nucleotide sugar dehydrogenase
GM661_06705	glycosyltransferase
GM661_06710	alpha-1,2-fucosyltransferase
GM661_06790	radical SAM protein
GM661_06800	polyhydroxyalkanoate biosynthesis repressor PhaR
GM661_06815	aminotransferase class V-fold PLP-dependent enzyme
GM661_06820	NAD-dependent epimerase/dehydratase family protein
GM661_06825	GDP-mannose 4,6-dehydratase
GM661_06865	TIM barrel protein
GM661_06870	sugar kinase
GM661_06880	substrate-binding domain-containing protein
GM661_07005	phospholipid carrier-dependent glycosyltransferase
GM661_07055	MATE family efflux transporter
GM661_07135	restriction endonuclease subunit S
GM661_07190	GNAT family N-acetyltransferase
GM661_07260	methyltransferase domain-containing protein
GM661_07320	transposase
GM661_07325	IS3 family transposase
GM661_07375	DUF998 domain-containing protein
GM661_07380	DUF4062 domain-containing protein
GM661_07385	DUF998 domain-containing protein
GM661_07400	IS110
GM661_07405	GNAT family N-acetyltransferase
GM661_07415	TIR domain-containing protein
GM661_07420	cell filamentation protein Fic
GM661_07425	NTPase KAP
GM661_07455	MBL fold metallo-hydrolase
GM661_07510	methyltransferase domain-containing protein
GM661_07530	DUF2087 domain-containing protein
GM661_07535	flavodoxin family protein
GM661_07540	TetR family transcriptional regulator
GM661_07560	DUF4062 domain-containing protein
GM661_07565	cell filamentation protein Fic
GM661_07580	DUF998 domain-containing protein
GM661_07585	MBL fold metallo-hydrolase
GM661_07620	GNAT family N-acetyltransferase
GM661_07625	DUF3795
GM661_07730	GNAT family N-acetyltransferase
GM661_07745	NUDIX domain-containing protein
GM661_07755	MBL fold metallo-hydrolase
GM661_07780	acyltransferase family protein
GM661_07790	tautomerase family protein
GM661_07795	TetR family transcriptional regulator
GM661_07810	TIGR04076 family protein
GM661_07845	caspase family protein
GM661_08800	DUF4037 domain-containing protein
GM661_09195	Na+/H+ antiporter NhaC
GM661_09415	carbohydrate kinase
GM661_09440	outer membrane lipoprotein-sorting protein
GM661_09590	phosphate acyltransferase PlsX
GM661_09835	iron-containing alcohol dehydrogenase
GM661_09840	EamA family transporter
GM661_09970	IS91 family transposase
GM661_10365	DUF86 domain-containing protein
GM661_11725	transposase
GM661_11830	sialate O-acetylesterase
GM661_11850	tautomerase family protein
GM661_11860	HAD-IA family hydrolase
GM661_11880	DUF998 domain-containing protein
GM661_11890	HAD-IA family hydrolase
GM661_11895	NUDIX domain-containing protein
GM661_12610	ArsR family transcriptional regulator
GM661_12890	EutP/PduV family microcompartment system protein
GM661_12895	ethanolamine utilization microcompartment protein EutS
GM661_12905	iron-containing alcohol dehydrogenase
GM661_12910	BMC domain-containing protein
GM661_12920	aldehyde dehydrogenase family protein
GM661_12925	heme-binding protein
GM661_12930	cob(I)yrinic acid a,c-diamide adenosyltransferase
GM661_12935	ethanolamine utilization protein EutN
GM661_12945	ethanolamine utilization protein EutJ
GM661_12950	phosphate propanoyltransferase
GM661_12955	ethanolamine utilization microcompartment protein EutM
GM661_12960	BMC domain-containing protein
GM661_12970	diol dehydratase reactivase subunit alpha
GM661_12975	diol dehydratase small subunit
GM661_12980	propanediol/glycerol family dehydratase medium subunit
GM661_12985	propanediol/glycerol family dehydratase large subunit
GM661_12990	propanediol utilization microcompartment protein PduB
GM661_12995	BMC domain-containing protein
GM661_13085	DDE-type integrase/transposase/recombinase
GM661_13145	MarR family transcriptional regulator
GM661_13155	MarR family transcriptional regulator
GM661_13160	methyltransferase
GM661_13775	AAA family ATPase
GM661_13780	DEAD/DEAH box helicase
GM661_13795	Fic family protein
GM661_14080	sigma-70
GM661_14085	flavodoxin family protein
GM661_14090	SDR family NAD(P)-dependent oxidoreductase
GM661_14095	SDR family NAD(P)-dependent oxidoreductase
GM661_14100	MarR family transcriptional regulator
GM661_14105	class I SAM-dependent methyltransferase
GM661_14320	patatin-like phospholipase family protein
GM661_14470	MerR family transcriptional regulator
GM661_14475	MFS transporter
GM661_14730	ATP-binding cassette domain-containing protein
GM661_14735	FtsX-like permease family protein
GM661_14745	MMPL family transporter
GM661_14765	efflux RND transporter periplasmic adaptor subunit
GM661_14855	CRISPR-associated endonuclease Cas2
GM661_14860	type I-B CRISPR-associated endonuclease Cas1
GM661_14865	CRISPR-associated protein Cas4
GM661_14870	CRISPR-associated helicase Cas3'
GM661_14875	type I-B CRISPR-associated protein Cas5
GM661_14880	type I-B CRISPR-associated protein Cas7/Cst2/DevR
GM661_14885	type I-B CRISPR-associated protein Cas8b1/Cst1
GM661_14890	CRISPR-associated endoribonuclease Cas6
GM661_14895	WYL domain-containing protein
GM661_15230	extracellular solute-binding protein
GM661_15380	endospore germination permease
GM661_15385	endospore germination permease
GM661_15395	Ger(x)C family spore germination protein
GM661_15520	6-phospho-beta-glucosidase
GM661_15525	PTS sugar transporter subunit IIC
GM661_15530	PTS sugar transporter subunit IIB
GM661_15535	PTS lactose/cellobiose transporter subunit IIA
GM661_15540	PRD domain-containing protein
GM661_15765	DNA-directed RNA polymerase subunit beta'
GM661_15945	TRAP transporter small permease subunit
GM661_15960	FCD domain-containing protein
GM661_15975	oxidoreductase
GM661_16145	IS91 family transposase
GM661_16330	DUF3372 domain-containing protein
GM661_16340	alpha-amylase
GM661_16350	MFS transporter
GM661_16585	nickel-dependent lactate racemase
GM661_16620	TRAP transporter small permease subunit
GM661_16625	DctP family TRAP transporter solute-binding subunit
GM661_16630	FCD domain-containing protein
GM661_16895	YchF/TatD family DNA exonuclease
GM661_16960	carbamate kinase
GM661_16965	amino acid permease
GM661_16970	agmatine deiminase
GM661_16975	ornithine carbamoyltransferase
GM661_16985	winged helix-turn-helix transcriptional regulator
GM661_17120	ABC transporter permease subunit
GM661_17125	ABC transporter permease subunit
GM661_17315	carbohydrate kinase
GM661_17340	DeoR family transcriptional regulator
GM661_17610	lipoate--protein ligase
GM661_17730	ABC transporter permease subunit
GM661_17735	phosphate ABC transporter permease subunit PstC
GM661_17740	phosphate ABC transporter substrate-binding protein
GM661_17745	Rrf2 family transcriptional regulator
GM661_18040	glycosyltransferase
GM661_18045	glycosyltransferase
GM661_18050	ligase
GM661_18055	glycosyltransferase
GM661_18060	sialyltransferase
GM661_18090	oligosaccharide flippase family protein
GM661_18100	SDR family oxidoreductase
GM661_18110	NTP transferase domain-containing protein
GM661_18125	PIG-L family deacetylase
GM661_18130	methionyl-tRNA formyltransferase
GM661_18145	NAD-dependent epimerase/dehydratase family protein
GM661_18195	SIS domain-containing protein
GM661_18200	6-phospho-alpha-glucosidase
GM661_18225	PIN domain-containing protein
GM661_18250	TRAP transporter small permease subunit
GM661_18275	DUF4867 family protein
GM661_18285	solute:sodium symporter family transporter
GM661_18290	fucose isomerase
GM661_18295	AEC family transporter
GM661_18300	prephenate dehydrogenase/arogenate dehydrogenase family protein
GM661_18305	ROK family protein
GM661_18320	PIN domain-containing protein
GM661_18360	transposase
GM661_18405	transposase
GM661_18545	potassium transporter
GM661_18575	transposase
GM661_00140	NA
GM661_00235	NA
GM661_00240	NA
GM661_00310	NA
GM661_00320	NA
GM661_00340	NA
GM661_00345	NA
GM661_00350	NA
GM661_00365	NA
GM661_00370	NA
GM661_00375	NA
GM661_00385	NA
GM661_00395	NA
GM661_00405	NA
GM661_00410	NA
GM661_00420	NA
GM661_00430	NA
GM661_00435	NA
GM661_00450	NA
GM661_00455	NA
GM661_00470	NA
GM661_00490	NA
GM661_00495	NA
GM661_00510	NA
GM661_00515	NA
GM661_00520	NA
GM661_00525	NA
GM661_00530	NA
GM661_00545	NA
GM661_00550	NA
GM661_00555	NA
GM661_00560	NA
GM661_00565	NA
GM661_00570	NA
GM661_00575	NA
GM661_00580	NA
GM661_00585	NA
GM661_00590	NA
GM661_00615	NA
GM661_00625	NA
GM661_00630	NA
GM661_00635	NA
GM661_00965	NA
GM661_01225	NA
GM661_02465	NA
GM661_02470	NA
GM661_02475	NA
GM661_02600	NA
GM661_02605	NA
GM661_02610	NA
GM661_03020	NA
GM661_03465	NA
GM661_03685	NA
GM661_03690	NA
GM661_03695	NA
GM661_03700	NA
GM661_03705	NA
GM661_03710	NA
GM661_03720	NA
GM661_03750	NA
GM661_03760	NA
GM661_03765	NA
GM661_03785	NA
GM661_03800	NA
GM661_03805	NA
GM661_03815	NA
GM661_04155	NA
GM661_04230	NA
GM661_04670	NA
GM661_04820	NA
GM661_04840	NA
GM661_05265	NA
GM661_05390	NA
GM661_05570	NA
GM661_05575	NA
GM661_05615	NA
GM661_05660	NA
GM661_05950	NA
GM661_05955	NA
GM661_05965	NA
GM661_06640	NA
GM661_06645	NA
GM661_06720	NA
GM661_06755	NA
GM661_06760	NA
GM661_06795	NA
GM661_06805	NA
GM661_06810	NA
GM661_06875	NA
GM661_07430	NA
GM661_07440	NA
GM661_07445	NA
GM661_07460	NA
GM661_07470	NA
GM661_07520	NA
GM661_07590	NA
GM661_07630	NA
GM661_07655	NA
GM661_07760	NA
GM661_07785	NA
GM661_07800	NA
GM661_07805	NA
GM661_07815	NA
GM661_07820	NA
GM661_07840	NA
GM661_07860	NA
GM661_07865	NA
GM661_07880	NA
GM661_07885	NA
GM661_07895	NA
GM661_08775	NA
GM661_08780	NA
GM661_09385	NA
GM661_09430	NA
GM661_09445	NA
GM661_09470	NA
GM661_09735	NA
GM661_09845	NA
GM661_09965	NA
GM661_10070	NA
GM661_10355	NA
GM661_11835	NA
GM661_11840	NA
GM661_11855	NA
GM661_11870	NA
GM661_11875	NA
GM661_11885	NA
GM661_12355	NA
GM661_12360	NA
GM661_12650	NA
GM661_12940	NA
GM661_12965	NA
GM661_13110	NA
GM661_13115	NA
GM661_13120	NA
GM661_13125	NA
GM661_13135	NA
GM661_13140	NA
GM661_13175	NA
GM661_13385	NA
GM661_13390	NA
GM661_13430	NA
GM661_13435	NA
GM661_13770	NA
GM661_13790	NA
GM661_13805	NA
GM661_14075	NA
GM661_14305	NA
GM661_14740	NA
GM661_14750	NA
GM661_14760	NA
GM661_14820	NA
GM661_14850	NA
GM661_14905	NA
GM661_15390	NA
GM661_15465	NA
GM661_15470	NA
GM661_16130	NA
GM661_16135	NA
GM661_16140	NA
GM661_16325	NA
GM661_16375	NA
GM661_16605	NA
GM661_16840	NA
GM661_16980	NA
GM661_17695	NA
GM661_17990	NA
GM661_18035	NA
GM661_18070	NA
GM661_18085	NA
GM661_18095	NA
GM661_18105	NA
GM661_18135	NA
GM661_18150	NA
GM661_18180	NA
GM661_18190	NA
GM661_18255	NA
GM661_18260	NA
GM661_18270	NA
GM661_18310	NA
GM661_18325	NA
GM661_18655	NA
GM661_18700	NA
GM661_18815	NA
GM661_18820	NA
